# Supplementary material for: Anti-Microbial, Thermal, Mechanical, and Gas Barrier Properties of Linear Low-Density Polyethylene Extrusion Blow-Molded Bottles
Source: Polymers (Basel). 2024 Jul 4;16(13):1914. doi: 10.3390/polym16131914 (PMC11244499; doi:10.3390/polym16131914)
Supplement: Supplementary file 1 [file polymers-16-01914-s001.zip]

Archive with 1 entries (1 files):
- polymers-3050979-supplementary.pdf
